# Supplementary material for: Chromosome-Level Genome Assembly of the Cape Cliff Lizard (Hemicordylus capensis)
Source: Genome Biol Evol. 2023 Jan 10;15(2):evad001. doi: 10.1093/gbe/evad001 (PMC9907493; doi:10.1093/gbe/evad001)
Supplement: evad001_Supplementary_Data [file evad001_supplementary_data.zip]

Archive with 2 entries (2 files):
- Leitao_2022_Supp_Figs.docx
- Leitao_2022_Supp_Tables.xlsx
