# Supplementary material for: Chromosome-Level Genome Assembly of the Cape Cliff Lizard (Hemicordylus capensis)
Source: Genome Biol Evol. 2023 Jan 10;15(2):evad001. doi: 10.1093/gbe/evad001 (PMC9907493; doi:10.1093/gbe/evad001)
Supplement: evad001_Supplementary_Data [file evad001_supplementary_data.zip › Leitao_2022_Supp_Tables.xlsx]

## Sheet: Table_S1
Genus	Species	Location	Life_stage	Sex	Tissue	Run ID	HiFi reads	HiFi Yield (bp)	HiFi Read Length (mean, bp)	HiFi Read Quality (median)
Hemicordylus	capensis	Gifberg	adult	male	Brain	m64187e_210707_000511	969503	8383347741	8647	Q38
Hemicordylus	capensis	Gifberg	adult	male	Liver	m64187e_210727_040023	2714492	28241361185	10403	Q33
Hemicordylus	capensis	Gifberg	adult	male	Liver	m64187e_210918_123905	1385640	6753936186	4874	Q44
Hemicordylus	capensis	Gifberg	adult	male	Liver	m64187e_211211_051348	2856974	19766962511	6918	Q38
Hemicordylus	capensis	Gifberg	adult	male	Liver	m64187e_220121_185430	2733649	14758228600	5398	Q38
Hemicordylus	capensis	Gifberg	adult	male	Gonad	m64187e_220516_121624	1862345	20240082206	10868	Q36

## Sheet: Table_S2
Genus	Species	Location	Life_stage	Sex	Tissue	Data type	Latidude	Longitude	# Reads	Yield (Mbases)	Mean Quality Score	% Bases ≥ 30
Hemicordylus	capensis	Gifberg	adult	male	blood	Omni-C	-31.8079	18.7822	284650630	85395	34.44	86.37
Hemicordylus	capensis	Gifberg	adult	male	blood	Omni-C	-31.8079	18.7822	254893889	76468	34.36	85.95
Hemicordylus	capensis	Gifberg	adult	male	muscle	RNAseq	-31.8079	18.7822	33903993	10171	34.7	87.53
Hemicordylus	capensis	Gifberg	adult	male	brain	RNAseq	-31.8079	18.7822	55818744	16746	35.19	90.15
Hemicordylus	capensis	Gifberg	adult	male	gonad	RNAseq	-31.8079	18.7822	60086613	18026	35.36	90.92
Hemicordylus	capensis	Gifberg	adult	male	heart	RNAseq	-31.8079	18.7822	50392371	15118	35.33	90.84
Hemicordylus	capensis	Gifberg	adult	male	liver	RNAseq	-31.8079	18.7822	32455509	9737	35.28	90.55
Hemicordylus	capensis	Gifberg	adult	female	brain	RNAseq	-31.8079	18.7822	74510364	22353	35.23	90.37
Hemicordylus	capensis	Gifberg	adult	female	gonad	RNAseq	-31.8079	18.7822	47567354	14270	35.22	90.23
Hemicordylus	capensis	Gifberg	adult	female	heart	RNAseq	-31.8079	18.7822	41688450	12507	35.26	90.48
Hemicordylus	capensis	Gifberg	adult	female	liver	RNAseq	-31.8079	18.7822	27557873	8267	35.31	90.69
Hemicordylus	capensis	Gifberg	adult	female	muscle	RNAseq	-31.8079	18.7822	51282372	15385	35.31	90.77

## Sheet: Table_S3
Genome assembly statistics
Span (Gb)	2.29473
Number of contigs	85
Contig N50 length (Mb)	160.691
Contig aUN (Mb)	152.163
Contig L50	6
Number of scaffolds	43
Scaffold N50 length (Mb)	359.646
Scaffold aUN (Mb)	319.814
Scaffold L50	3
QV score	61.49
Longest scaffold (Mb)	459.129
BUSCO genome score - sauropsida_odb10	C:95.5%[S:93.8%,D:1.7%],F:1.0%,M:3.5%,n:7480

## Sheet: Table_S4
Assembly Accession	Organism Name	Region	Assembly Length	Assembly Level	Assembly Release Date	Contig N50	Scaffold N50	aUN	BUSCO completeness score	Complete BUSCOs (C)	Complete and single-copy BUSCOs (S)	Complete and duplicated BUSCOs (D)	Fragmented BUSCOs (F)	Missing BUSCOs (M)
-	Hemicordylus capensis	Africa	2294734105	Chromosome	-	160691000	359646233	319813578	C:95.5%[S:93.8%,D:1.7%],F:1.0%,M:3.5%,n:7480	7138	7013	125	72	270
GCA_021292165.1	Shinisaurus crocodilurus	Asia	2189995079	Chromosome	2021-12-28	3338364	296945371	213535250	C:95.3%[S:88.9%,D:6.4%],F:0.9%,M:3.8%,n:7480	7132	6651	481	69	279
GCF_011800845.1	Zootoca vivipara	Eurasia	1464283545	Chromosome	2020-04-01	219893	92810032	77046045	C:94.8%[S:93.0%,D:1.8%],F:0.9%,M:4.3%,n:7480	7088	6955	133	67	325
GCF_009819535.1	Lacerta agilis	Eurasia	1391387079	Chromosome	2019-12-31	6613248	86565987	86267578	C:94.5%[S:92.1%,D:2.4%],F:1.0%,M:4.5%,n:7480	7067	6886	181	73	340
GCA_016801065.1	Sceloporus tristichus	North America	1815771249	Chromosome	2021-02-04	91782	269060969	234345486	C:93.9%[S:91.9%,D:2.0%],F:1.4%,M:4.7%,n:7480	7021	6872	149	106	353
GCF_004329235.1	Podarcis muralis	Eurasia	1511002858	Chromosome	2019-03-07	714612	92398148	89285088	C:93.8%[S:91.3%,D:2.5%],F:1.2%,M:5.0%,n:7480	7020	6831	189	88	372
GCA_024294585.1	Vipera latastei	Eurasia	1631568913	Chromosome	2022-07-20	44839567	222489854	209533662	C:93.1%[S:91.7%,D:1.4%],F:1.0%,M:5.9%,n:7480	6967	6859	108	73	440
GCF_019175285.1	Sceloporus undulatus	North America	1905484175	Chromosome	2021-07-08	75501	275632209	246688868	C:93.0%[S:90.7%,D:2.3%],F:1.8%,M:5.2%,n:7480	6952	6781	171	133	395
GCA_947247035.1	Vipera ursinii	Eurasia	1625023540	Chromosome	2022-10-30	2137891	212821320	1.98305e+08	C:92.6%[S:91.0%,D:1.6%],F:1.0%,M:6.4%,n:7480	6926	6808	118	78	476
GCA_019472885.1	Hydrophis curtus	Asia/Oceania	1964827820	Chromosome	2021-08-09	9704100	266229956	260026616	C:92.4%[S:90.1%,D:2.3%],F:1.1%,M:6.5%,n:7480	6909	6740	169	83	488
GCA_019473425.1	Hydrophis cyanocinctus	Asia/Oceania	1980712740	Chromosome	2021-08-09	18985681	264245889	243228129	C:92.2%[S:90.3%,D:1.9%],F:1.1%,M:6.7%,n:7480	6898	6756	142	80	502
GCA_023653725.1	Bungarus multicinctus	Asia	1593755901	Chromosome	2022-06-07	5437538	135406522	143756819	C:92.1%[S:90.5%,D:1.6%],F:1.1%,M:6.8%,n:7480	6891	6771	120	80	509
GCA_020142125.1	Phrynosoma platyrhinos	North America	1901839624	Chromosome	2021-09-27	12043	273212747	243232956	C:90.4%[S:89.3%,D:1.1%],F:3.0%,M:6.6%,n:7480	6761	6677	84	226	493
GCF_009769535.1	Thamnophis elegans	North America	1672190305	Chromosome	2019-12-23	4620601	100851885	114318965	C:90.3%[S:88.4%,D:1.9%],F:1.5%,M:8.2%,n:7480	6752	6611	141	113	615
GCA_009733165.1	Naja naja	Asia	1768535092	Chromosome	2019-12-11	302474	224088900	205270664	C:90.1%[S:88.7%,D:1.4%],F:1.9%,M:8.0%,n:7480	6735	6633	102	140	605
GCF_021028975.2	Sphaerodactylus townsendi	North America	1810846735	Chromosome	2022-04-08	9459502	133801376	128479964	C:89.1%[S:87.8%,D:1.3%],F:2.7%,M:8.2%,n:7480	6663	6565	98	202	615
GCF_000090745.1	Anolis carolinensis	North America	1799126364	Chromosome	2011-01-10	79867	4033265	114813302	C:87.0%[S:85.5%,D:1.5%],F:3.1%,M:9.9%,n:7480	6508	6393	115	230	742
GCA_003400415.2	Crotalus viridis viridis	North America	1340198908	Chromosome	2019-01-08	14888	179897795	167747286	C:85.5%[S:84.4%,D:1.1%],F:3.8%,M:10.7%,n:7480	6397	6316	81	283	800
GCA_900245905.1	Lacerta viridis	Eurasia	1439843026	Contig	2018-04-26	662519	NA	808474	C:93.5%[S:90.4%,D:3.1%],F:1.6%,M:4.9%,n:7480	6997	6764	233	118	365
GCA_026122225.1	Heloderma charlesbogerti	Central America	2303480078	Contig	2022-11-10	1358783	NA	1.69046e+06	C:93.3%[S:90.7%,D:2.6%],F:1.5%,M:5.2%,n:7480	6981	6786	195	109	390
GCF_016545835.1	Crotalus tigris	North America	1612002213	Contig	2021-01-06	2106662	NA	3612344	C:93.0%[S:90.8%,D:2.2%],F:1.1%,M:5.9%,n:7480	6954	6791	163	85	441
GCA_023970755.1	Azemiops feae	Asia	1557776103	Contig	2022-06-22	1596756	NA	2191388	C:92.0%[S:89.7%,D:2.3%],F:1.5%,M:6.5%,n:7480	6885	6713	172	110	485
GCA_900245895.1	Lacerta bilineata	Eurasia	1418148937	Contig	2018-04-26	368212	NA	454681	C:91.9%[S:88.9%,D:3.0%],F:2.4%,M:5.7%,n:7480	6875	6651	224	179	426
GCA_023333645.1	Sceloporus occidentalis	North America	2856339201	Scaffold	2022-05-11	18989278	98418489	128206971	C:96.7%[S:50.6%,D:46.1%],F:0.5%,M:2.8%,n:7480	7231	3785	3446	37	212
GCA_026170595.1	Plestiodon gilberti rubricaudatus	North America	1571222493	Scaffold	2022-11-14	127798174	231322181	2.047e+08	C:95.8%[S:94.4%,D:1.4%],F:0.8%,M:3.4%,n:7480	7162	7061	101	57	261
GCA_023053635.1	Elgaria multicarinata webbii	North America	1790489604	Scaffold	2022-04-19	85762895	107858850	96787181	C:95.4%[S:94.1%,D:1.3%],F:0.7%,M:3.9%,n:7480	7140	7042	98	54	286
GCA_003586115.2	Salvator merianae	South America	2068170046	Scaffold	2018-12-11	500019	55382274	57755017	C:94.8%[S:93.5%,D:1.3%],F:1.0%,M:4.2%,n:7480	7093	6996	97	77	310
GCF_900067755.1	Pogona vitticeps	Oceania	1816116151	Scaffold	2017-02-28	33259	2477614	3204614	C:94.3%[S:93.2%,D:1.1%],F:1.4%,M:4.3%,n:7480	7053	6970	83	107	320
GCA_023362775.1	Charina bottae	North America	1804921757	Scaffold	2022-05-13	37334273	97015800	120958255	C:94.3%[S:92.9%,D:1.4%],F:0.7%,M:5.0%,n:7480	7057	6949	108	54	369
GCF_004798865.1	Varanus komodoensis	Asia	1507945839	Scaffold	2019-04-17	189463	23831982	36613859	C:93.9%[S:92.7%,D:1.2%],F:1.2%,M:4.9%,n:7480	7022	6934	88	92	366
GCA_014337955.1	Aspidoscelis marmoratus	North America	1639530780	Scaffold	2020-08-31	17774	32220929	40272657	C:93.8%[S:92.6%,D:1.2%],F:1.3%,M:4.9%,n:7480	7017	6930	87	100	363
GCA_003457575.1	Thermophis baileyi	Asia	1747678728	Scaffold	2018-09-05	18227	2413955	3266024	C:93.5%[S:91.9%,D:1.6%],F:1.1%,M:5.4%,n:7480	6998	6877	121	85	397
GCA_025583915.1	Anolis sagrei ordinatus	North America	1926425113	Scaffold	2022-10-05	201795	253575259	234465137	C:93.5%[S:91.3%,D:2.2%],F:1.2%,M:5.3%,n:7480	6991	6827	164	93	396
GCA_022577455.1	Arizona elegans	North America	1842534626	Scaffold	2022-03-15	54101938	105945816	131537088	C:93.4%[S:92.0%,D:1.4%],F:1.1%,M:5.5%,n:7480	6987	6881	106	85	408
GCA_023646645.1	Varanus salvator macromaculatus	Asia	1702541867	Scaffold	2022-06-02	1316942	71461993	63446264	C:93.2%[S:87.7%,D:5.5%],F:1.1%,M:5.7%,n:7480	6969	6561	408	84	427
GCA_022410635.1	Tretioscincus oriximinensis	South America	1563094034	Scaffold	2022-02-28	71375	1528078	1983647	C:92.5%[S:91.2%,D:1.3%],F:1.8%,M:5.7%,n:7480	6921	6821	100	135	424
GCA_023053685.1	Diadophis punctatus similis	North America	1783006549	Scaffold	2022-04-19	8013852	83654930	136738345	C:91.9%[S:90.2%,D:1.7%],F:0.9%,M:7.2%,n:7480	6873	6744	129	65	542
GCA_012654045.1	Ptyas mucosa	Asia	1721466642	Scaffold	2020-04-22	41154	15963960	26294617	C:91.2%[S:89.4%,D:1.8%],F:2.0%,M:6.8%,n:7480	6821	6689	132	151	508
GCF_001185365.1	Pantherophis guttatus	North America	1706961544	Scaffold	2020-04-13	37981	16790024	23596973	C:91.1%[S:89.7%,D:1.4%],F:2.4%,M:6.5%,n:7480	6813	6712	101	182	485
GCA_900518735.1	Pseudonaja textilis	Oceania	1590035073	Scaffold	2018-09-24	50443	14685528	18014134	C:91.1%[S:88.2%,D:2.9%],F:2.0%,M:6.9%,n:7480	6810	6596	214	153	517
GCA_015471245.1	Laticauda colubrina	Asia/Oceania	2038820311	Scaffold	2020-11-04	38278	39959644	44132460	C:90.9%[S:89.9%,D:1.0%],F:2.2%,M:6.9%,n:7480	6803	6725	78	164	513
GCA_024498535.1	Darevskia valentini	Eurasia	1455696420	Scaffold	2022-07-29	49117	3939878	7933468	C:90.9%[S:87.4%,D:3.5%],F:3.0%,M:6.1%,n:7480	6798	6538	260	226	456
GCF_001447785.1	Gekko japonicus	Asia	2490257917	Scaffold	2015-11-25	29575	707733	948222	C:90.7%[S:88.5%,D:2.2%],F:3.7%,M:5.6%,n:7480	6787	6623	164	6787	418
GCF_001527695.2	Protobothrops mucrosquamatus	Asia	1673859098	Scaffold	2016-01-22	21948	424052	817294	C:90.5%[S:87.8%,D:2.7%],F:2.8%,M:6.7%,n:7480	6771	6570	201	206	503
GCA_023846285.1	Phrynocephalus versicolor	Asia	1603375173	Scaffold	2022-06-22	27024	49226030	46715653	C:90.0%[S:88.2%,D:1.8%],F:2.5%,M:7.5%,n:7480	6730	6595	135	186	564
GCA_020711275.1	Calotes versicolor	Asia	1334025125	Scaffold	2021-11-02	1066	1066	1681	C:9.5%[S:9.3%,D:0.2%],F:14.6%,M:75.9%,n:7480	708	693	15	1093	5679
GCF_000186305.1	Python bivittatus	Asia	1435034535	Scaffold	2013-09-15	10658	213970	274923	C:89.7%[S:88.7%,D:1.0%],F:3.8%,M:6.5%,n:7480	6713	6637	76	287	480
GCA_012654085.1	Pantherophis obsoletus	North America	1692461844	Scaffold	2020-04-22	38205	14519768	19735492	C:89.7%[S:87.9%,D:1.8%],F:2.9%,M:7.4%,n:7480	6714	6578	136	217	549
GCA_018446365.1	Crotalus adamanteus	North America	1597630743	Scaffold	2021-05-25	338034	338034	477586	C:89.6%[S:87.8%,D:1.8%],F:2.7%,M:7.7%,n:7480	6701	6564	137	204	575
GCA_003402635.1	Protobothrops flavoviridis	Asia	1413200976	Scaffold	2018-08-02	18879	467050	680766	C:89.5%[S:88.4%,D:1.1%],F:3.1%,M:7.4%,n:7480	6694	6613	81	234	552
GCA_022412395.1	Calyptommatus sinebrachiatus	South America	1750921936	Scaffold	2022-02-28	35273	5507198	7530141	C:89.1%[S:88.1%,D:1.0%],F:3.3%,M:7.6%,n:7480	6666	6591	75	244	570
GCA_024509115.1	Crotalus oreganus helleri	North America	1564795203	Scaffold	2022-08-04	10371895	110762666	132853712	C:88.9%[S:87.3%,D:1.6%],F:1.0%,M:10.1%,n:7480	6653	6531	122	76	751
GCA_900518725.1	Notechis scutatus	Oceania	1665525958	Scaffold	2018-09-24	31763	5997050	9968786	C:87.9%[S:85.7%,D:2.2%],F:3.3%,M:8.8%,n:7480	6576	6411	165	246	658
GCA_024449315.1	Daboia siamensis	Asia	1663732363	Scaffold	2022-07-26	27427	1108672	1651488	C:86.7%[S:82.6%,D:4.1%],F:4.2%,M:9.1%,n:7480	6488	6182	306	316	676
GCA_003118565.2	Paroedura picta	Africa	1562175643	Scaffold	2021-09-14	21853	109004681	111618542	C:86.2%[S:84.9%,D:1.3%],F:5.1%,M:8.7%,n:7480	6449	6349	100	379	652
GCA_026167975.1	Phrynosoma blainvillii	North America	1968358621	Scaffold	2022-11-14	62272472	352551559	3.19884e+08	C:85.7%[S:84.3%,D:1.4%],F:0.9%,M:13.4%,n:7480	6406	6304	102	66	1008
GCA_000516915.1	Ophiophagus hannah	Asia	1594074654	Scaffold	2013-12-11	5201	241519	335432	C:84.8%[S:83.8%,D:1.0%],F:5.3%,M:9.9%,n:7480	6341	6268	73	394	745
GCA_018340635.1	Bothrops jararaca	South America	1672323932	Scaffold	2021-05-11	162550	164310	285679	C:81.9%[S:74.5%,D:7.4%],F:5.2%,M:12.9%,n:7480	6129	5572	557	388	963
GCA_000800605.1	Vipera berus berus	Eurasia	1532390814	Scaffold	2014-12-10	11725	126452	183760	C:81.5%[S:80.3%,D:1.2%],F:7.1%,M:11.4%,n:7480	6100	6010	90	534	846
GCA_023333525.1	Aspidoscelis tigris stejnegeri	North America	1335650587	Scaffold	2022-05-11	30424254	93690953	115205519	C:79.0%[S:78.0%,D:1.0%],F:1.2%,M:19.8%,n:7480	5914	5837	77	87	1479
GCA_004320005.1	Hydrophis melanocephalus	Asia/Oceania	1402639853	Scaffold	2019-02-13	7411	59810	91154	C:77.9%[S:77.1%,D:0.8%],F:8.2%,M:13.9%,n:7480	5823	5764	59	610	1047
GCA_004320025.1	Laticauda laticaudata	Asia/Oceania	1558706106	Scaffold	2019-01-09	35581	39330	56070	C:77.0%[S:76.0%,D:1.0%],F:10.2%,M:12.8%,n:7480	5756	5683	73	762	962
GCA_025802295.1	Psammodynastes pulverulentus	Asia	1470439028	Scaffold	2022-10-23	4574	69323547	84143315	C:76.3%[S:75.6%,D:0.7%],F:8.0%,M:15.7%,n:7480	5705	5654	51	599	1176
GCA_019677565.1	Pituophis catenifer pumilus	North America	1516097738	Scaffold	2021-08-18	7987	198106452	169777334	C:68.7%[S:67.9%,D:0.8%],F:10.9%,M:20.4%,n:7480	5145	5082	63	819	1516
GCF_001077635.1	Thamnophis sirtalis	North America	1424897867	Scaffold	2015-06-26	10447	647592	816533	C:68.2%[S:67.4%,D:0.8%],F:11.3%,M:20.5%,n:7480	5105	5044	61	845	1530
GCA_004319985.1	Emydocephalus ijimae	Asia	1625199642	Scaffold	2019-01-09	18545	18937	25562	C:66.1%[S:65.0%,D:1.1%],F:15.6%,M:18.3%,n:7480	4947	4865	82	1166	1367
GCA_001625485.1	Crotalus horridus	North America	1520321693	Scaffold	2016-04-21	5835	23829	34507	C:64.7%[S:63.3%,D:1.4%],F:15.1%,M:20.2%,n:7480	4835	4733	102	1126	1519
GCA_026541955.1	Simalia boeleni	Oceania	1471292732	Scaffold	2022-11-30	784	165951	217176	C:44.0%[S:43.6%,D:0.4%],F:21.4%,M:34.6%,n:7480	3293	3264	29	1598	2589
GCA_017656035.1	Myanophis thanlyinensis	Asia	1315615078	Scaffold	2021-04-01	7005	7375	9699	C:39.4%[S:38.8%,D:0.6%],F:24.5%,M:36.1%,n:7480	2943	2901	42	1833	2704
GCA_004023765.1	Hydrophis hardwickii	Asia/Oceania	1296394113	Scaffold	2019-01-15	2852	5391	7600	C:35.4%[S:35.0%,D:0.4%],F:25.3%,M:39.3%,n:7480	2648	2618	30	1894	2938
GCA_000737285.1	Crotalus pyrrhus	North America	1126791715	Scaffold	2014-08-01	4103	5299	7342	C:32.4%[S:32.0%,D:0.4%],F:24.5%,M:43.1%,n:7480	2424	2396	28	1834	3222
GCA_022379055.1	Anilios bituberculatus	Oceania	1642818667	Scaffold	2022-02-23	1591	1985	2601	C:19.4%[S:19.1%,D:0.3%],F:22.6%,M:58.0%,n:7480	1448	1429	19	1688	4344
GCA_019457695.1	Chrysopelea ornata	Asia	1334265196	Scaffold	2021-08-06	1484	1564	2061	C:15.8%[S:15.4%,D:0.4%],F:19.1%,M:65.1%,n:7480	1178	1150	28	1425	4877

## Sheet: Table_S5
Families of repeat elements	Numbers of elements	Length masked (bp)	% of sequence	% element masked
Retroelements	2592427	606144807	26.41	22.3519
SINEs	361047	54381920	2.37	3.11294
Penelope	13354	3386646	0.15	0.115138
LINEs	1848230	438614621	19.11	15.9354
L2/CR1/Rex	1542508	361008383	15.73	13.2995
R1/LOA/Jockey	532	350860	0.02	0.00458689
R2/R4/NeSL	8446	3202416	0.14	0.0728212
RTE/Bov-B	108947	40374848	1.76	0.939339
L1/CIN4	66192	14741017	0.64	0.570706
LTR elements	383150	113148266	4.93	3.30351
Ty1/Copia	73643	16836431	0.73	0.634948
Gypsy/DIRS1	89161	45795800	2	0.768744
Retroviral	23146	6360017	0.28	0.199564
DNA transposons	268592	67767222	2.95	2.31579
hobo-Activator	81713	24709557	1.08	0.704528
Tc1-IS630-Pogo	134729	28009455	1.22	1.16163
PiggyBac	26811	2904769	0.13	0.231164
Tourist/Harbinger	3817	1678034	0.07	0.0329101
Rolling-circles	78473	15241009	0.66	0.676593
Unclassified	3060291	543996826	23.71	26.3858
Total interspersed repeats	10765209	1217908855	53.07	92.8174
				0
Small RNA	185545	19148498	0.83	1.59977
Satellites	44184	4456431	0.19	0.380954
Simple repeats	567561	24032372	1.05	4.8935
Low complexity	35765	2029892	0.09	0.308365
Total masked	11598264	1282808956	55.9	100

## Sheet: Table_S6
Genome annotation statistics
# Genes	25300
# mRNAs	25558
Avg. Gene Length (bp)	34630.4
Avg. Exon Length (bp)	150.78
# mRNAs with PFAM domain	15999
BUSCO protein score - sauropsida_odb10	C:89.8%[S:87.6%,D:2.2%],F:1.6%,M:8.6%,n:7480

## Sheet: Table_S7
Field_ID	Genus	Species	Location	Life_stage	Sex	Inferred_sex	Latidude	Longitude	# Reads	Yield (Mbases)	Mean Quality Score	% Bases ≥ Q30	Average Depth
HC_21_082	Hemicordylus	capensis	Gifberg	juvenile	NA	male	-31.8079	18.7822	40211019	12063	34.92	88.68	3.74095
HC_21_083	Hemicordylus	capensis	Gifberg	adult	male	male	-31.8079	18.7822	56037345	16811	34.99	89.01	5.42994
HC_21_084	Hemicordylus	capensis	Gifberg	adult	female	female	-31.8079	18.7822	24016900	7205	34.73	87.9	2.31861
HC_21_085	Hemicordylus	capensis	Gifberg	adult	male	male	-31.8079	18.7822	38148395	11445	34.14	85.44	3.03899
HC_21_086	Hemicordylus	capensis	Gifberg	adult	male	male	-31.8079	18.7822	19511013	5853	34.65	87.46	1.74117
HC_21_087	Hemicordylus	capensis	Gifberg	adult	male	male	-31.8079	18.7822	43833499	13150	34.51	86.95	3.58779
HC_21_088	Hemicordylus	capensis	Gifberg	adult	male	male	-31.8079	18.7822	83489847	25047	34.67	87.68	8.13742
HC_21_089	Hemicordylus	capensis	Gifberg	adult	male	male	-31.8079	18.7822	49199537	14760	34.81	88.32	4.82186
HC_21_090	Hemicordylus	capensis	Gifberg	adult	male	male	-31.8079	18.7822	42717255	12815	34.54	87.24	3.71317
HC_21_091	Hemicordylus	capensis	Gifberg	adult	male	male	-31.8079	18.7822	101732737	30520	34.81	88.25	8.17159
HC_21_092	Hemicordylus	capensis	Gifberg	adult	male	male	-31.8079	18.7822	44136319	13241	34.78	88.12	3.8962
HC_21_093	Hemicordylus	capensis	Gifberg	adult	male	male	-31.8079	18.7822	111646305	33494	35.06	89.34	11.7652
HC_21_094	Hemicordylus	capensis	Gifberg	adult	male	male	-31.8079	18.7822	35762653	10729	34.92	88.78	3.51783
HC_21_095	Hemicordylus	capensis	Gifberg	adult	female	female	-31.8079	18.7822	92210120	27663	34.79	88.15	7.87273
HC_21_096	Hemicordylus	capensis	Gifberg	adult	female	female	-31.8079	18.7822	59407439	17822	34.6	87.35	5.36903
HC_21_097	Hemicordylus	capensis	Gifberg	adult	female	female	-31.8079	18.7822	56119022	16836	34.97	88.94	5.42359
HC_21_098	Hemicordylus	capensis	Gifberg	adult	female	female	-31.8079	18.7822	40391405	12117	34.82	88.22	3.69609
HC_21_099	Hemicordylus	capensis	Gifberg	adult	female	female	-31.8079	18.7822	56470208	16941	34.93	88.72	5.33158
HC_21_100	Hemicordylus	capensis	Gifberg	adult	female	female	-31.8079	18.7822	43330322	12999	35.01	89.12	4.14588
HC_21_101	Hemicordylus	capensis	Gifberg	juvenile	NA	male	-31.8079	18.7822	33937450	10181	35	89.04	3.47487
HC_21_102	Hemicordylus	capensis	Gifberg	juvenile	NA	female	-31.8079	18.7822	12267746	3680	34.9	88.68	1.27737
HC_21_103	Hemicordylus	capensis	Gifberg	juvenile	NA	female	-31.8079	18.7822	76414949	22924	34.87	88.45	7.03778
HC_21_104	Hemicordylus	capensis	Gifberg	juvenile	NA	male	-31.8079	18.7822	34887130	10466	34.73	87.9	3.21241
HC_21_105	Hemicordylus	capensis	Gifberg	juvenile	NA	male	-31.8079	18.7822	69765678	20930	34.87	88.47	6.97181
HC_21_106	Hemicordylus	capensis	Gifberg	juvenile	NA	female	-31.8079	18.7822	51233583	15370	34.68	87.65	4.03032
HC_21_107	Hemicordylus	capensis	Gifberg	juvenile	NA	female	-31.8079	18.7822	18030803	5409	34.83	88.12	2.03639
HC_21_108	Hemicordylus	capensis	Gifberg	adult	male	male	-31.8079	18.7822	28279976	8484	34.85	88.44	2.62399
HC_21_109	Hemicordylus	capensis	Gifberg	adult	male	male	-31.8079	18.7822	36955850	11087	34.81	88.22	3.58352
HC_21_110	Hemicordylus	capensis	Gifberg	adult	male	male	-31.8079	18.7822	21807272	6542	34.95	88.86	1.98185
HC_21_111	Hemicordylus	capensis	Gifberg	adult	male	male	-31.8079	18.7822	25753710	7726	34.44	86.72	2.19695
HC_21_112	Hemicordylus	capensis	Gifberg	adult	male	male	-31.8079	18.7822	33174169	9952	34.77	87.98	3.01257
HC_21_113	Hemicordylus	capensis	Gifberg	adult	male	male	-31.8079	18.7822	43348514	13005	34.93	88.71	4.45843
HC_21_114	Hemicordylus	capensis	Gifberg	adult	male	male	-31.8079	18.7822	45174521	13552	34.8	88.1	4.18583
HC_21_115	Hemicordylus	capensis	Gifberg	adult	male	male	-31.8079	18.7822	48307424	14492	34.74	87.83	4.36026
HC_21_116	Hemicordylus	capensis	Gifberg	adult	male	male	-31.8079	18.7822	36508237	10952	34.66	87.68	3.28807

## Sheet: Table_S8
Chromosome	Total segment length	# soft-masked bases	% soft masked
SUPER_1	459127662	258413130	0.562835
SUPER_2	429458496	244612038	0.569582
SUPER_3	359645633	204935937	0.569827
SUPER_4	322366541	182740811	0.566873
SUPER_5	260285503	146644118	0.563397
SUPER_6	171665351	95657839	0.557234
SUPER_7	38650204	22599027	0.584707
SUPER_8	33073265	16142620	0.488087
SUPER_9	32583928	16121387	0.494765
SUPER_10	30405471	15158218	0.498536
SUPER_11	29363774	14609845	0.497547
SUPER_12	24440388	12799010	0.523683
SUPER_13	24048327	11641887	0.484104
SUPER_14	23464429	13532636	0.57673
SUPER_15	20671132	9698331	0.469173
SUPER_16	17389701	9025823	0.519033
SUPER_17	16604188	7675839	0.462283
